# Supplementary material for: Effects of varying exercise intensities on muscle strength and depressive symptoms in Chinese adolescents: A 12-week randomized controlled trial
Source: PLoS One. 2025 Nov 21;20(11):e0336894. doi: 10.1371/journal.pone.0336894 (PMC12637978; doi:10.1371/journal.pone.0336894)
Supplement: S1 Dataset — Anonymized dataset used for statistical analysis in this study. (XLS) [file pone.0336894.s013.xls]

## Sheet: Sheet1
Group	Name	Gender	Years	BMI	Registered residence	Only child	Father education level	Maternal education level	Family life pattern	Depressive symptoms（Pre)	Depressive symptoms（Post)	Depressive symptoms（Post-Pre)	Standing long jump（Pre)	Standing long jump（Post)	Standing long jump（Post-Pre)	Handgrip strength(Pre)	Handgrip strength(Post)	Handgrip strength（Post-Pre)
1	0101	1	14	24.7245	1	2	5	5	1	13	12	-1	240	240	0	51.7	54.7	3
1	0102	2	15	18.3594	1	2	6	3	1	25	19	-6	155	170	15	26.4	28.9	2.5
1	0103	2	14	20.4294	2	2	3	3	2	4	0	-4	140	155	15	20.4	22.9	2.5
1	0104	1	14	18.3655	2	2	3	3	1	9	2	-7	225	240	15	33.9	36.6	2.7
1	0105	2	14	20.0288	2	2	6	6	2	11	0	-11	150	160	10	30.4	32.8	2.4
1	0106	2	15	20.0288	2	2	5	4	1	9	3	-6	150	173	23	25.1	26.2	1.1
1	0107	2	14	20.3074	2	2	4	6	2	8	6	-2	150	155	5	26.6	27.4	0.8
1	0108	2	14	17.7462	2	2	4	4	4	28	20	-8	160	180	20	23	25.5	2.5
1	0109	1	14	17.9931	1	2	5	4	1	9	0	-9	198	210	12	32.5	40.5	8
1	0110	2	14	16.4366	2	2	3	3	2	2	0	-2	147	160	13	16.7	18.6	1.9
1	0111	1	13	19.3213	2	2	7	7	2	16	6	-10	205	238	33	35	35.8	0.8
1	0112	1	13	22.8374	2	2	4	4	1	12	0	-12	180	205	25	29	32.7	3.7
1	0113	2	15	18.4265	2	2	3	2	1	22	7	-15	140	166	26	21.7	22.7	1
1	0114	1	15	20.1733	2	2	1	1	1	20	16	-4	195	200	5	27.6	31.2	3.6
1	0115	2	14	19.1001	2	2	2	3	2	27	24	-3	145	155	10	25.7	26.2	0.5
1	0116	2	14	18.0802	2	2	3	3	2	11	0	-11	135	163	28	19	22.7	3.7
1	0117	2	14	17.5771	2	2	3	3	1	14	9	-5	153	180	27	21.7	25	3.3
1	0118	2	14	19.2277	1	2	4	4	2	33	28	-5	146	161	15	20.2	21.9	1.7
1	0119	2	15	19.9481	2	2	3	3	2	20	19	-1	134	155	21	23.7	26.7	3
1	0120	1	14	17.4191	2	2	6	5	1	32	20	-12	200	243	43	31.6	35	3.4
1	0121	1	14	18.3768	1	2	6	4	2	6	0	-6	226	243	17	36.7	42.2	5.5
1	0122	1	14	20.4783	1	2	3	3	2	12	3	-9	203	215	12	49.4	49.5	0.1
1	0123	1	15	19.3698	2	2	4	4	1	5	1	-4	220	230	10	45.3	46.7	1.4
1	0124	2	15	35.1393	2	2	2	2	1	30	22	-8	125	128	3	29.1	32.9	3.8
1	0125	1	14	16.7969	2	2	3	3	1	13	8	-5	185	190	5	26.2	26.5	0.3
1	0126	1	14	21.0498	2	2	3	3	1	14	0	-14	170	185	15	32.8	34.9	2.1
1	0127	2	14	19.6052	2	2	3	3	3	20	8	-12	145	180	35	24.3	28.7	4.4
1	0128	2	14	19.1467	1	2	3	2	1	29	23	-6	175	200	25	20.5	20.9	0.4
1	0129	2	14	31.2213	2	2	3	3	2	15	14	-1	135	144	9	28.9	34.2	5.3
1	0130	1	14	17.5146	2	2	3	3	1	19	13	-6	150	170	20	27.9	29.4	1.5
1	0131	1	14	17.3589	2	2	5	3	1	12	0	-12	225	260	35	32	36.1	4.1
1	0132	1	14	15.4006	2	2	4	3	2	20	14	-6	169	190	21	12.9	14.5	1.6
1	0133	1	14	19.8352	2	2	3	3	1	17	10	-7	200	215	15	28.9	34.5	5.6
1	0134	1	13	16.7311	2	2	4	6	2	3	4	1	225	240	15	33.9	40.9	7
1	0135	1	14	18.9292	2	2	3	3	1	12	10	-2	180	198	18	30.1	35.4	5.3
1	0136	1	14	18.5911	2	2	3	2	1	21	16	-5	180	185	5	26.4	31.2	4.8
1	0137	1	14	17.5781	2	2	3	3	2	30	23	-7	175	205	30	26.8	33.8	7
1	0138	2	14	21	2	2	3	3	3	40	38	-2	136	160	24	21.9	22.3	0.4
1	0139	2	14	24.6904	1	2	4	4	1	7	4	-3	130	139	9	19	19.8	0.8
1	0140	2	15	17.782	2	2	3	3	1	23	22	-1	140	159	19	21.6	22	0.4
1	0141	1	14	17.9151	1	2	3	4	1	16	9	-7	216	215	-1	30.2	32.4	2.2
1	0142	2	14	23.634	2	2	4	3	1	8	6	-2	145	155	10	26.6	26.8	0.2
1	0143	2	15	21.4844	2	2	4	4	2	15	13	-2	170	183	13	26.8	28.6	1.8
1	0144	2	14	21.0938	2	2	2	3	2	13	7	-6	136	145	9	20.7	20.9	0.2
1	0145	1	14	17.1875	2	2	5	6	1	28	16	-12	180	190	10	17.5	20.8	3.3
1	0146	1	14	17.5533	2	2	4	4	1	1	0	-1	230	245	15	33	38.8	5.8
1	0147	2	14	15.8221	1	2	4	4	1	13	9	-4	171	185	14	16.7	18.3	1.6
1	0148	1	14	17.184	2	2	4	4	2	29	17	-12	230	230	0	29.9	33.8	3.9
1	0149	2	14	18.2563	2	2	4	4	2	10	11	1	180	167	-13	25.6	29.3	3.7
1	0150	2	14	22.2063	2	2	4	4	1	16	5	-11	183	190	7	31.1	33.5	2.4
1	0151	1	14	23.3844	2	2	3	3	1	10	5	-5	185	195	10	40.4	43	2.6
1	0152	1	14	21.6049	2	2	3	2	2	6	11	5	230	225	-5	37.4	36.1	-1.3
1	0153	1	14	17.8926	2	2	3	3	2	19	11	-8	210	235	25	27.3	33.9	6.6
1	0154	1	14	14.67	2	2	3	3	1	14	11	-3	190	205	15	19.5	23.1	3.6
1	0155	2	14	19.8178	2	2	4	4	1	34	20	-14	155	160	5	20.3	20.1	-0.2
1	0156	2	14	26.2336	2	2	3	3	2	0	0	0	135	148	13	26.2	25.6	-0.6
1	0157	2	14	17.5064	2	2	5	4	1	17	0	-17	155	167	12	25.4	30	4.6
1	0158	1	14	19.3772	2	2	4	5	1	20	10	-10	180	185	5	33.9	34.8	0.9
1	0159	1	14	26.9598	1	2	4	4	1	3	2	-1	180	185	5	27.4	29.7	2.3
1	0160	2	14	22.4059	2	2	3	2	2	9	10	1	160	170	10	21.8	22.1	0.3
1	0161	1	14	16.5289	2	2	6	4	2	10	9	-1	175	180	5	24.3	26.7	2.4
1	0162	2	14	17.8748	2	2	3	3	2	33	24	-9	162	180	18	25.6	27.5	1.9
1	0163	2	14	20.5191	2	2	4	4	1	26	25	-1	145	150	5	20.8	20.3	-0.5
1	0164	1	14	17.9542	1	2	2	2	1	15	5	-10	225	235	10	31.4	33.8	2.4
1	0165	1	14	20.0062	2	2	4	4	2	43	20	-23	223	245	22	40.8	46.3	5.5
1	0166	2	14	25.1532	2	2	4	4	1	9	1	-8	130	140	10	19.6	20.3	0.7
1	0167	2	14	24.3418	2	1	3	3	2	19	14	-5	150	150	0	26.1	27.8	1.7
1	0168	1	14	26.1224	1	2	3	5	2	8	11	3	240	235	-5	45.3	44.5	-0.8
1	0169	1	14	15.8173	2	2	3	2	1	15	9	-6	183	205	22	19.8	26.8	7
1	0170	1	14	17.9634	1	2	3	3	1	11	7	-4	205	210	5	27.8	29.2	1.4
1	0171	2	14	17.6309	2	2	4	4	1	15	12	-3	100	123	23	18.1	17.5	-0.6
1	0172	2	14	20.4467	2	2	3	3	2	30	26	-4	145	153	8	18.7	21.7	3
1	0173	2	14	18.591	2	2	3	3	3	11	18	7	162	157	-5	24.9	24.6	-0.3
1	0174	2	14	16	2	2	3	3	1	8	14	6	105	100	-5	12.5	13.4	0.9
1	0175	1	14	21.2891	1	2	4	4	1	14	3	-11	165	200	35	21.6	27.6	6
1	0176	1	15	18.8707	2	2	5	4	2	13	0	-13	180	200	20	33.4	35.8	2.4
1	0177	1	14	22.4941	2	2	3	3	1	13	10	-3	195	210	15	29	32	3
1	0178	1	16	24	2	2	2	4	1	25	14	-11	180	190	10	33.8	34.6	0.8
1	0179	1	14	19.2672	2	2	3	3	1	22	14	-8	230	245	15	38.4	44.1	5.7
1	0180	2	14	19.8141	2	2	3	2	1	22	12	-10	154	173	19	24.9	24.5	-0.4
1	0181	1	14	26.4915	1	2	6	6	2	11	9	-2	195	220	25	37.2	43.5	6.3
1	0182	1	14	18.75	1	2	6	6	1	0	0	0	190	205	15	20.6	23.6	3
1	0183	2	13	30.3871	1	2	6	7	2	27	31	4	142	146	4	24.1	26.5	2.4
1	0184	2	14	24.6094	2	2	3	3	2	30	19	-11	120	127	7	30.9	35.9	5
1	0185	2	14	23.0518	2	2	4	3	1	22	25	3	140	157	17	21.8	22.7	0.9
1	0186	2	14	17.2635	2	2	4	3	2	14	2	-12	170	178	8	24.1	25.3	1.2
1	0187	2	13	18.9036	2	2	5	3	1	11	15	4	140	145	5	24.9	25.7	0.8
1	0188	1	15	18.4425	1	2	5	6	2	11	4	-7	195	203	8	24.4	28.7	4.3
2	0201	1	14	17.9649	1	2	4	4	1	7	0	-7	205	205	0	20.4	23.3	2.9
2	0202	1	14	26.2917	1	2	7	7	1	21	16	-5	150	160	10	25.8	27.5	1.7
2	0203	1	14	17.5056	2	2	3	3	1	4	0	-4	160	185	25	27.8	30.5	2.7
2	0204	1	14	24.0569	2	2	3	3	1	28	24	-4	180	190	10	39.2	40.3	1.1
2	0205	2	14	16.3042	1	2	5	4	1	3	5	2	145	150	5	22.8	22.7	-0.1
2	0206	2	14	16.4237	2	2	3	4	2	20	16	-4	155	170	15	23.9	24.1	0.2
2	0207	2	14	22.8523	1	2	3	2	1	12	6	-6	150	150	0	26.1	23.7	-2.4
2	0208	2	14	24.1415	2	2	4	3	1	16	15	-1	155	160	5	28.6	30.7	2.1
2	0209	2	14	22.0386	2	2	3	3	2	12	8	-4	135	150	15	25.1	29.6	4.5
2	0210	1	14	18.2547	1	1	6	6	1	0	0	0	225	230	5	32.7	32.6	-0.1
2	0211	1	14	19.7043	2	2	4	4	1	5	2	-3	180	190	10	46.9	50.8	3.9
2	0212	2	14	17.1468	2	2	3	3	1	3	0	-3	160	170	10	21.3	20.1	-1.2
2	0213	1	14	22.7833	1	2	3	3	1	7	0	-7	180	185	5	38.8	38.2	-0.6
2	0214	1	14	20.5358	2	2	4	3	1	26	22	-4	180	185	5	34	34.7	0.7
2	0215	2	14	19.4097	1	2	5	2	1	17	20	3	150	145	-5	22.7	22	-0.7
2	0216	2	14	18.5901	1	2	6	6	1	16	10	-6	130	140	10	23.8	26.9	3.1
2	0217	1	14	20.6575	1	2	3	3	2	8	5	-3	210	215	5	29.9	30.5	0.6
2	0218	2	14	19.8397	1	2	3	4	1	25	30	5	200	190	-10	28	26.7	-1.3
2	0219	1	14	21.5448	1	2	4	4	1	6	0	-6	175	195	20	22.6	27.2	4.6
2	0220	2	14	17.1029	2	2	4	4	1	3	3	0	160	170	10	20	24.8	4.8
2	0221	1	14	24.4236	2	2	3	3	2	2	0	-2	230	245	15	42.6	44.6	2
2	0222	2	14	17.6693	2	2	2	2	1	18	15	-3	170	175	5	22.7	23.9	1.2
2	0223	1	14	16.225	1	2	3	3	2	22	20	-2	195	205	10	20.8	22.4	1.6
2	0224	1	14	19.7043	1	2	6	3	2	6	0	-6	215	230	15	44.7	49.2	4.5
2	0225	2	14	16.6133	2	2	3	3	1	15	14	-1	185	190	5	23.1	25	1.9
2	0226	1	14	20.8308	2	2	3	3	1	9	0	-9	210	240	30	36.5	36.4	-0.1
2	0227	2	14	16.0231	2	2	3	5	4	29	26	-3	170	175	5	20.6	20.9	0.3
2	0228	1	14	22.5306	1	2	4	5	1	10	4	-6	195	200	5	40.6	42.3	1.7
2	0229	1	14	17.7999	2	2	2	2	1	8	3	-5	200	205	5	21.4	21.9	0.5
2	0230	1	14	27.3222	2	1	2	2	1	20	17	-3	180	190	10	36.5	38	1.5
2	0231	1	15	17.5064	2	2	3	1	1	25	20	-5	170	180	10	33.3	35.7	2.4
2	0232	1	14	17.4413	2	2	3	4	1	13	14	1	230	240	10	32.7	31.5	-1.2
2	0233	2	14	19.4522	2	2	3	3	1	24	20	-4	125	135	10	31.4	31.8	0.4
2	0234	1	14	19.8141	2	2	3	3	3	21	16	-5	220	220	0	31.3	32.9	1.6
2	0235	1	14	17.9151	2	2	3	5	1	20	12	-8	210	225	15	28.1	29.6	1.5
2	0236	1	14	19.1512	2	2	3	2	1	38	38	0	195	210	15	32.4	31.9	-0.5
2	0237	2	14	22.231	2	2	3	3	2	13	8	-5	120	135	15	19.4	20.4	1
2	0238	2	14	16.5289	1	2	5	4	1	19	14	-5	123	125	2	10.1	12.5	2.4
2	0239	1	14	29.7004	2	2	3	2	1	27	16	-11	195	210	15	39.2	40.8	1.6
2	0240	2	14	20.7031	2	2	3	4	1	13	19	6	137	140	3	22	22.9	0.9
2	0241	1	14	24.623	2	2	4	6	2	11	9	-2	170	190	20	34.4	36.4	2
2	0242	2	14	19.1953	2	1	6	4	1	27	19	-8	205	215	10	26.5	28	1.5
2	0243	1	14	15.5709	1	2	4	1	1	9	8	-1	185	205	20	29.9	26.1	-3.8
2	0244	1	14	31.8878	1	2	5	5	1	18	9	-9	160	182	22	34.4	32.3	-2.1
2	0245	1	14	21.0077	1	2	3	5	1	16	16	0	185	188	3	35	38.2	3.2
2	0246	2	14	22.0317	2	2	6	6	2	10	16	6	157	170	13	20.8	26.8	6
2	0247	1	14	19.6052	2	2	4	3	2	10	6	-4	175	188	13	33.1	35.1	2
2	0248	2	14	21.2585	2	2	3	3	3	3	4	1	151	150	-1	24.9	30	5.1
2	0249	1	14	19.3772	2	2	5	4	1	14	7	-7	192	198	6	31.2	35.2	4
2	0250	1	15	18.3768	2	2	3	3	1	2	4	2	196	207	11	33.6	33.5	-0.1
2	0251	1	14	21.9363	2	2	3	2	2	7	4	-3	190	212	22	28.9	36	7.1
2	0252	2	15	18.7962	1	2	2	2	2	21	11	-10	130	144	14	20.4	21.9	1.5
2	0253	2	14	15.4056	2	2	3	3	2	12	1	-11	161	174	13	21.5	25.8	4.3
2	0254	1	14	18.1252	2	2	4	4	1	10	0	-10	205	210	5	29.4	29	-0.4
2	0255	2	14	16.8663	1	2	5	4	1	12	3	-9	160	185	25	17.4	19	1.6
2	0256	1	14	18.5901	1	2	3	2	1	18	11	-7	190	210	20	35.6	32	-3.6
2	0257	1	14	18.1312	2	1	6	5	1	14	7	-7	185	200	15	23	26	3
2	0258	1	14	16.3265	1	1	3	3	2	6	3	-3	165	185	20	27.5	29.7	2.2
2	0259	2	14	17.0656	2	2	3	3	2	5	7	2	150	155	5	21.7	26	4.3
2	0260	1	14	22.231	2	2	3	2	1	17	7	-10	188	225	37	41.3	45.5	4.2
2	0261	2	14	22.0317	2	2	2	3	1	9	8	-1	155	168	13	24.7	26	1.3
2	0262	1	14	16.7573	2	1	3	3	2	41	31	-10	160	188	28	29.6	31.7	2.1
2	0263	1	14	31.5115	1	1	6	6	1	18	16	-2	153	160	7	36.7	41	4.3
2	0264	2	14	26.6389	2	2	3	3	1	14	15	1	145	150	5	23.8	27	3.2
2	0265	1	15	17.7832	2	2	3	4	2	9	0	-9	205	238	33	43.3	48.8	5.5
2	0266	2	14	21.1927	1	2	4	4	2	15	13	-2	134	143	9	31.2	33	1.8
2	0267	2	15	18.4202	2	2	3	3	2	10	9	-1	132	147	15	18.9	24	5.1
2	0268	1	14	27.6601	2	2	4	4	1	15	11	-4	218	223	5	52.3	55.2	2.9
2	0269	1	15	20.4491	2	2	3	3	3	16	13	-3	185	195	10	34.9	32.7	-2.2
2	0270	1	14	18.2563	2	2	3	3	1	21	12	-9	186	205	19	37.7	37.3	-0.4
2	0271	2	14	18.2899	2	1	3	3	1	9	12	3	148	159	11	24.1	26.5	2.4
2	0272	1	14	17.5146	2	2	3	3	2	10	12	2	207	218	11	23.4	23.5	0.1
2	0273	2	14	19.2277	2	2	3	3	2	18	17	-1	135	140	5	26	25.4	-0.6
2	0274	1	14	19.052	2	2	4	4	2	3	0	-3	190	212	22	27.4	33.6	6.2
2	0275	1	14	19.7777	2	2	3	1	2	9	4	-5	172	185	13	25.1	28.3	3.2
2	0276	1	14	17.7154	2	2	3	3	2	15	6	-9	187	205	18	31.2	30.4	-0.8
2	0277	1	14	18.0172	2	2	4	3	3	22	13	-9	178	180	2	20.4	22.2	1.8
2	0278	1	14	17.5146	2	2	3	3	2	6	0	-6	180	185	5	22.3	25.2	2.9
2	0279	1	14	18.8268	1	2	3	3	2	14	17	3	185	200	15	29.5	32.4	2.9
2	0280	2	14	17.0874	2	1	3	3	3	9	6	-3	135	145	10	18.3	19.2	0.9
2	0281	1	14	30.5858	1	2	6	6	1	0	3	3	145	155	10	33.6	36.2	2.6
2	0282	1	14	16.8962	2	2	3	3	1	16	8	-8	188	210	22	25.9	30.3	4.4
2	0283	1	14	18.2857	2	2	3	3	1	20	13	-7	228	231	3	41.5	45.1	3.6
2	0284	1	13	17.4818	2	2	3	4	1	13	11	-2	165	170	5	21.2	22.7	1.5
2	0285	1	14	20.7031	2	2	3	2	2	9	5	-4	145	170	25	35	38.8	3.8
2	0286	1	14	28.3782	1	1	2	3	1	9	0	-9	150	175	25	44.7	47.9	3.2
2	0287	1	14	19.2672	2	2	4	3	1	17	13	-4	210	215	5	31.7	33.1	1.4
2	0288	1	13	18.8189	2	2	5	5	1	16	13	-3	150	150	0	34	34.7	0.7
3	0301	1	14	23.2254	1	2	6	5	1	6	0	-6	135	145	10	37.2	35.9	-1.3
3	0302	2	14	22.0386	2	2	3	5	2	15	15	0	180	175	-5	21.8	22.6	0.8
3	0303	1	15	20.0155	2	2	2	4	1	30	30	0	210	230	20	41.4	42.6	1.2
3	0304	2	14	24.6097	2	2	3	3	1	7	0	-7	130	130	0	27.3	28.4	1.1
3	0305	1	14	16.0037	2	2	3	3	1	6	0	-6	170	200	30	21.7	29.3	7.6
3	0306	1	14	19.5682	1	2	5	5	2	13	14	1	185	165	-20	47.1	42.2	-4.9
3	0307	1	14	20.7476	1	2	4	4	1	15	3	-12	150	150	0	40.7	39.8	-0.9
3	0308	2	14	18.026	2	2	4	4	2	23	23	0	170	185	15	24.7	27.9	3.2
3	0309	2	14	18.7962	2	2	6	4	4	55	55	0	135	135	0	15.5	18.1	2.6
3	0310	1	15	17.0068	2	2	4	6	3	18	18	0	175	198	23	21.9	31.4	9.5
3	0311	2	13	19.1746	2	2	3	3	2	42	22	-20	105	100	-5	10.6	15.7	5.1
3	0312	1	15	25.0995	2	2	6	6	2	4	0	-4	150	190	40	34	35.9	1.9
3	0313	2	14	25.8478	2	2	3	3	1	38	30	-8	145	145	0	22.8	23	0.2
3	0314	1	14	20.0474	2	2	3	3	2	8	1	-7	150	185	35	32	37.4	5.4
3	0315	1	14	19.9594	2	2	3	3	1	5	5	0	220	225	5	38.1	39.6	1.5
3	0316	2	14	22.2222	1	2	3	3	1	10	18	8	105	100	-5	20.5	20.7	0.2
2	0317	1	15	23.9512	2	2	3	3	1	8	8	0	205	220	15	30.3	32.8	2.5
3	0318	1	14	22.4913	1	2	6	6	1	44	47	3	190	185	-5	32.9	36.4	3.5
3	0319	2	14	25.2174	2	2	3	3	2	6	5	-1	145	160	15	21.9	25.4	3.5
3	0320	1	14	22.1591	2	2	2	3	2	20	10	-10	198	210	12	38.4	40.5	2.1
3	0321	2	14	16.2031	2	2	3	3	2	13	2	-11	165	168	3	23.1	26.4	3.3
3	0322	2	15	15.625	2	2	3	3	1	19	27	8	145	155	10	22.2	23.1	0.9
3	0323	2	13	19.3625	1	2	6	6	1	21	28	7	195	200	5	19.9	22.4	2.5
3	0324	2	15	18.026	2	2	3	3	1	52	55	3	135	156	21	21	27.7	6.7
3	0325	2	14	18.7305	2	2	4	4	2	8	4	-4	152	165	13	28.1	30.1	2
3	0326	2	15	18.5911	2	2	2	3	2	32	30	-2	165	196	31	32	32.2	0.2
3	0327	2	14	20.202	1	2	4	7	1	4	0	-4	185	215	30	25.8	24.6	-1.2
3	0328	1	14	16.4121	2	2	3	3	1	15	0	-15	205	220	15	28.2	31.7	3.5
3	0329	1	14	21.3859	2	2	4	4	1	5	5	0	195	235	40	41.8	42	0.2
3	0330	1	14	19.9219	2	2	3	3	1	3	0	-3	205	220	15	31.6	28.5	-3.1
3	0331	1	14	24.4473	2	2	3	2	1	1	0	-1	194	196	2	39.7	39	-0.7
3	0332	2	14	18.9036	2	2	3	4	1	6	1	-5	145	167	22	23.4	25.8	2.4
3	0333	1	14	27.6095	2	2	4	4	2	0	4	4	185	190	5	40.1	46.6	6.5
3	0334	2	14	24.4646	2	2	4	4	2	25	17	-8	170	175	5	32	34.9	2.9
3	0335	2	14	18.9036	2	2	3	2	1	12	18	6	200	200	0	25.7	28.9	3.2
3	0336	2	14	17.2879	2	2	3	3	1	10	10	0	108	120	12	21.8	22.8	1
3	0337	1	14	18.6214	2	2	4	4	1	8	4	-4	238	250	12	40	35.9	-4.1
3	0338	1	14	19.0451	1	2	3	3	1	5	8	3	245	240	-5	44	43.1	-0.9
3	0339	1	14	25.8264	1	2	6	6	2	13	11	-2	180	180	0	29	37.3	8.3
3	0340	2	14	18.026	2	2	6	5	1	10	7	-3	155	165	10	12	17.8	5.8
3	0341	2	14	21.6333	1	2	6	4	2	2	2	0	190	190	0	31.9	31.1	-0.8
3	0342	2	14	17.6745	2	2	4	3	2	26	24	-2	180	200	20	28.7	27.8	-0.9
3	0343	2	14	18.1955	2	2	4	4	1	13	6	-7	165	160	-5	16.2	19.1	2.9
3	0344	1	14	17.7999	2	2	3	3	3	4	7	3	183	200	17	24.2	28.4	4.2
3	0345	1	14	14.878	2	2	4	3	1	4	0	-4	175	180	5	12.7	12.3	-0.4
3	0346	2	14	23.4075	2	2	1	1	4	21	21	0	155	160	5	33.9	35.6	1.7
3	0347	2	14	17.1468	2	2	4	6	2	5	1	-4	155	155	0	23.6	26.4	2.8
3	0348	2	14	23.2254	2	2	6	5	1	12	12	0	165	170	5	30.9	36.5	5.6
3	0349	1	14	21.2031	1	2	7	5	1	1	5	4	185	190	5	34.3	38.3	4
3	0350	2	14	21.5045	1	1	6	6	1	7	21	14	185	195	10	27	27.1	0.1
3	0351	2	14	22.231	2	2	3	3	1	4	3	-1	145	130	-15	22.5	22.6	0.1
3	0352	1	15	19.0451	2	2	6	6	2	2	2	0	215	230	15	28.7	32.3	3.6
3	0353	1	14	17.301	1	2	5	6	1	13	17	4	200	200	0	34	36	2
3	0354	1	14	19.4674	2	2	6	4	1	6	9	3	190	200	10	30.4	34.1	3.7
3	0355	1	14	21.4692	1	2	3	3	1	15	2	-13	175	180	5	32.2	34.4	2.2
3	0356	2	14	20.1348	2	2	3	3	1	0	0	0	140	140	0	16.1	17.4	1.3
3	0357	1	14	21.6049	1	2	6	5	1	11	35	24	140	145	5	24.5	25.3	0.8
3	0358	2	14	15.7943	2	2	3	3	2	14	26	12	155	165	10	24.5	23.7	-0.8
3	0359	2	14	20.3223	2	2	5	5	1	15	28	13	160	170	10	23.4	23.8	0.4
3	0360	2	14	18.369	2	2	4	4	2	4	5	1	170	165	-5	25	24.5	-0.5
3	0361	1	14	16.9796	2	2	3	3	1	9	4	-5	185	190	5	28.6	28	-0.6
3	0362	2	14	21.304	1	2	6	3	2	15	30	15	165	170	5	32.1	33	0.9
3	0363	1	14	18.9866	1	2	6	4	1	18	20	2	205	210	5	26.5	28.3	1.8
3	0364	2	14	17.8506	1	2	6	5	1	6	6	0	150	160	10	16.3	18.5	2.2
3	0365	2	14	29.3724	2	2	5	3	2	12	9	-3	160	170	10	29.9	30.6	0.7
3	0366	2	14	15.0204	1	1	6	6	1	4	18	14	165	175	10	36.4	36.6	0.2
3	0367	2	14	18.4911	1	2	6	4	2	1	2	1	150	150	0	20.2	21.7	1.5
3	0368	1	14	27.7778	1	2	3	3	1	17	26	9	215	200	-15	43.2	39.2	-4
3	0369	2	14	21.8549	2	2	4	4	1	20	19	-1	170	170	0	27.1	26.9	-0.2
3	0370	2	14	18.5901	1	2	4	5	1	39	41	2	150	145	-5	25.2	27.4	2.2
3	0371	2	14	20.5688	2	2	6	4	1	20	33	13	180	180	0	20.5	22.3	1.8
3	0372	1	15	27.7551	1	2	2	2	1	19	32	13	205	200	-5	55	50	-5
3	0373	1	14	18.1662	2	2	4	4	1	13	6	-7	190	200	10	27.8	31	3.2
3	0374	1	14	22.4913	1	2	4	4	2	7	12	5	203	215	12	29.4	32.5	3.1
3	0375	2	14	17.5697	1	2	3	3	2	37	32	-5	145	155	10	16.8	19.2	2.4
3	0376	1	14	17.9282	2	2	4	6	2	14	29	15	200	210	10	27.7	31	3.3
3	0377	1	14	22.7244	2	2	3	3	1	6	8	2	210	210	0	37.8	39	1.2
3	0378	2	14	19.2974	2	2	3	5	1	36	28	-8	150	165	15	18.1	24	5.9
3	0379	2	14	19.7777	1	2	6	3	2	16	24	8	175	170	-5	19	23.7	4.7
3	0380	2	14	24.1288	2	2	3	3	2	30	34	4	130	125	-5	23.3	22.2	-1.1
3	0381	1	14	17.2635	1	2	6	4	1	15	10	-5	175	190	15	28.8	32.3	3.5
3	0382	2	14	19.1844	2	2	3	6	1	19	28	9	150	145	-5	19	22.6	3.6
3	0383	1	15	19.257	1	2	2	3	1	0	6	6	245	250	5	37.6	41.7	4.1
3	0384	1	14	17.7999	2	2	5	6	1	0	0	0	175	190	15	18.5	20.6	2.1
3	0385	2	14	18.9745	1	2	4	3	2	9	10	1	155	160	5	21.2	23.4	2.2
3	0386	2	14	16.4237	2	2	6	5	1	39	32	-7	170	190	20	17.9	18.1	0.2
3	0387	1	14	23.3887	1	2	7	7	2	1	1	0	190	205	15	29.9	32.7	2.8
3	0388	2	14	22.6242	2	2	6	6	2	10	14	4	155	160	5	25.2	28.9	3.7
3	0389	1	14	16.3304	2	2	3	3	1	3	6	3	200	195	-5	32.2	28.4	-3.8
3	0390	2	14	17.9124	2	2	4	4	1	5	3	-2	135	135	0	22.6	21.7	-0.9

## Sheet: Sheet3
		0.866			1.524	0.572				1.772	0.896	0.051
		6.266			2.163	0.005				0.219	1.427	0.878
		-1.986			1.756	0.261				0.152	0.948	0.873
		-11.368			5.054	0.027				0.029	1.288	0.982
		1.077			0.707	0.132				-0.25	0.511	0.627
		-0.051			0.746	0.946				0.454	0.46	0.327
		-0.047			1.1	0.966				0.048	0.649	0.941
		0.061			0.233	0.793				0.044	0.116	0.708
		-0.162			0.072	0.027				-0.169	0.052	0.002
									中	2.653	0.91	0.005	0.005
										-0.674	1.494	0.653	0.653
										-0.079	1.038	0.94	0.94
										0.623	1.358	0.648	0.648
										-0.181	0.548	0.742	0.742
										0.541	0.491	0.274	0.274
										0.081	0.7	0.909	0.909
										0.04	0.125	0.751	0.751
										-0.064	0.211	0.763	0.763
									1	0.663	1.366	0.629	0.629
										-2.078	1.253	0.101	0.101
										-1.88	1.496	0.213	0.213
		0.25	1.372	1.184	0.25	0.25				-3.935	5.506	0.477	0.477
		0.129	-1.818	1.186	0.129	0.129				-0.487	0.771	0.53	0.53
		0.313	-1.446	1.424	0.313	0.313				-0.055	0.757	0.942	0.942
		0.751	-1.676	5.259	0.751	0.751				0.731	0.976	0.456	0.456
		0.969	0.029	0.75	0.969	0.969				0.157	0.171	0.36	0.36
		0.621	-0.359	0.725	0.621	0.621				-0.625	0.296	0.038	0.038
		0.465	0.676	0.92	0.465	0.465
		0.688	0.066	0.163	0.688	0.688
		0	-0.211	0.057	0	0				1.463	1.525	0.34	0.34
										4.976	2.103	0.02	0.02
										-2.752	1.729	0.115	0.115
										-9.548	5.155	0.068	0.068
										1.074	0.721	0.14	0.14
										-0.058	0.765	0.94	0.94
		1.418	1.167	0.228						0.119	1.145	0.918	0.918
		-1.616	1.181	0.175						0.119	0.234	0.612	0.612
		-1.749	1.409	0.218						-0.413	0.283	0.149	0.149
		5.116	3.662	0.166
		0.137	0.742	0.854
		-0.462	0.72	0.523
		0.553	0.912	0.545
		0.055	0.161	0.734
		-0.209	0.056	0
				0.767	1.363	0.575
				-1.882	1.258	0.139
				-2.243	1.488	0.136
				4.653	3.94	0.241
				-0.384	0.768	0.618
				-0.135	0.757	0.859
				0.578	0.974	0.554
				0.155	0.169	0.361
				-0.569	0.298	0.06
